# Supplementary material for: Relationships between pre‐, post‐, and inter‐ictal psychiatric symptoms in patients with epilepsy
Source: PCN Rep. 2026 Jun 30;5(3):e70369. doi: 10.1002/pcn5.70369 (PMC13317991; doi:10.1002/pcn5.70369)
Supplement: Supplementary file 1 — Supporting File 1. [file PCN5-5-e70369-s001.xlsx]

## Sheet: Sheet1
Table S1. Univariate logistic regression analyses regarding relationship betweem pre-ictal PS and the clinical variance.
Peri-ictal PS		Pre-ictal PS				Pre-ictal anxiety symptoms				Pre-ictal depressive symptoms				Pre-ictal irritability symptoms				Pre-ictal manic symptoms				Pre-ictal psychotic symptoms
Clinical variables		OR	lower	upper	P	OR	lower	upper	P	OR	lower	upper	P	OR	lower	upper	P	OR	lower	upper	P	OR	lower	upper	P
IPD (total)		1.256	0.507	3.11	0.622	1.014	0.244	4.21	0.985	1.014	0.139	7.385	0.989	1.014	0.281	3.655	0.983	6.27802e+07	0	Inf	0.996	8.41895e+07	0	Inf	0.997
Subgroup of IPD	Anxiety	0.992	0.206	4.767	0.992	0	0	Inf	0.993	0	0	Inf	0.996	2.729	0.52	14.331	0.235	0	0	Inf	0.996	0	0	Inf	0.997
	Depression	1.457	0.486	4.366	0.501	1.6	0.305	8.392	0.578	1.577	0.158	15.766	0.698	0.5	0.061	4.121	0.52	4.808	0.291	79.358	0.272	0	0	Inf	0.996
	Irritability	1.32	0.346	5.029	0.685	1.152	0.133	9.974	0.898	0	0	Inf	0.995	2.133	0.414	10.989	0.365	8.437	0.503	141.515	0.138	0	0	Inf	0.997
	Psychosis	1.632	0.541	4.928	0.385	1.768	0.336	9.31	0.501	1.736	0.173	17.402	0.639	1.304	0.26	6.541	0.747	5.292	0.32	87.53	0.244	2.63092e+08	0	Inf	0.996
Sex		1.464	0.591	3.627	0.41	1.995	0.46	8.661	0.357	0.376	0.038	3.7	0.402	1.8	0.487	6.653	0.378	6.73295e+07	0	Inf	0.996	0	0	Inf	0.996
Age at onet of epilepsy		0.982	0.95	1.015	0.287	0.986	0.936	1.038	0.591	0.938	0.832	1.058	0.298	0.994	0.953	1.036	0.765	0.99	0.899	1.091	0.842	0.453	0.105	1.955	0.288
Past history	Febrile Convulsion	0.991	0.266	3.693	0.99	2.211	0.416	11.759	0.352	2.15	0.213	21.696	0.516	1.632	0.322	8.269	0.554	0	0	Inf	0.997	0	0	Inf	0.997
	perinatal abnormality	0.671	0.144	3.129	0.611	0	0	Inf	0.992	0	0	Inf	0.995	1.853	0.363	9.459	0.458	0	0	Inf	0.995	0	0	Inf	0.997
	Encephalitis	0.398	0.05	3.189	0.386	0	0	Inf	0.993	3.214	0.313	33.007	0.326	0	0	Inf	0.992	0	0	Inf	0.996	0	0	Inf	0.997
	Head trauma	3.979	0.879	18.02	0.073*	0	0	Inf	0.995	6.762	0.621	73.573	0.117	11.829	2.34	59.788	0.003*	0	0	Inf	0.997	0	0	Inf	0.997
Etiology	Medial temporal sclerosis	0.368	0.046	2.939	0.346	1.238	0.142	10.761	0.847	0	0	Inf	0.995	0.948	0.112	8.011	0.961	0	0	Inf	0.995	0	0	Inf	0.997
	Cortical dysplasia	2.032	0.202	20.463	0.547	6.762	0.621	73.574	0.117	0	0	Inf	0.994	0	0	Inf	0.994	0	0	Inf	0.997	0	0	Inf	0.997
	cerebrovascular disease	6.19	0.373	102.81	0.204	0	0	Inf	0.994	0	0	Inf	0.996	0	0	Inf	0.993	150	5.014	4487.18	0.004*	0	0	Inf	0.998
Intellectual disability		0.524	0.114	2.41	0.406	0	0	Inf	0.994	1.924	0.191	19.346	0.578	0	0	Inf	0.991	5.864	0.354	97.234	0.217	0	0	Inf	0.997
Diagnosis of epilepsy	Focal	0.763	0.233	2.503	0.656	0.508	0.096	2.687	0.426	0.52	0.052	5.225	0.578	0.689	0.137	3.469	0.651	1.33521e+07	0	Inf	0.996	6.62431e+06	0	Inf	0.997
	Idiopathic generalized	1.566	0.404	6.068	0.516	3.385	0.619	18.503	0.159	3.214	0.313	33.007	0.326	1.024	0.121	8.687	0.983	0	0	Inf	0.996	0	0	Inf	0.997
	Combined generalized &focal	0	0	Inf	0.989	0	0	Inf	0.994	0	0	Inf	0.996	0	0	Inf	0.993	0	0	Inf	0.996	0	0	Inf	0.998
Subcategory of focal epilpsy	TLE	0.602	0.208	1.74	0.349	0.298	0.036	2.491	0.264	0.723	0.073	7.139	0.782	0.933	0.231	3.776	0.923	2.213	0.135	36.138	0.577	1.34345e+08	0	Inf	0.997
	FLE	1.381	0.462	4.124	0.563	1.526	0.291	7.988	0.617	1.506	0.151	15.041	0.727	0.477	0.058	3.93	0.492	4.593	0.278	75.737	0.286	0	0	Inf	0.996
	OLE	0	0	Inf	0.99	0	0	Inf	0.994	0	0	Inf	0.994	0	0	Inf	0.991	0	0	Inf	0.997	0	0	Inf	0.997
	PLE	0	0	Inf	0.991	0	0	Inf	0.995	0	0	Inf	0.995	0	0	Inf	0.992	0	0	Inf	0.997	0	0	Inf	0.997
	Undetermined focus	1.63	0.629	4.226	0.315	1.631	0.372	7.147	0.517	0.878	0.089	8.684	0.911	1.842	0.493	6.885	0.364	0	0	Inf	0.995	0	0	Inf	0.997
Types of seizures	Focal aware	0.54	0.213	1.372	0.195	0.452	0.104	1.964	0.289	0.78	0.107	5.693	0.807	0.37	0.089	1.541	0.172	5.66553e+07	0	Inf	0.996	2.79864e+07	0	Inf	0.996
	Focal impaired awareness	1.531	0.557	4.21	0.409	1.787	0.348	9.173	0.487	0.57	0.078	4.164	0.579	1.169	0.28	4.871	0.831	4.99542e+07	0	Inf	0.996	2.47114e+07	0	Inf	0.997
	Tonic-clonic	0.722	0.271	1.923	0.514	0.33	0.079	1.389	0.131	1.064	0.107	10.529	0.958	0.814	0.2	3.314	0.774	1.5397e+07	0	Inf	0.995	2.07399e+07	0	Inf	0.997
Laterality of inter-ictal discharges on EEG	Right	1.311	0.44	3.904	0.626	2.746	0.617	12.221	0.185	1.44	0.144	14.37	0.756	0.456	0.056	3.752	0.466	4.393	0.267	72.381	0.301	0	0	Inf	0.996
	Left	0.704	0.193	2.572	0.595	0.654	0.077	5.545	0.697	1.577	0.158	15.766	0.698	1.18	0.236	5.894	0.84	0	0	Inf	0.996	0	0	Inf	0.996
	Bilateral	1.254	0.488	3.224	0.638	1.291	0.296	5.635	0.734	0.701	0.071	6.919	0.761	0.904	0.223	3.655	0.887	0	0	Inf	0.995	1.31546e+08	0	Inf	0.997
	Generalized	1.31	0.399	4.295	0.656	0.799	0.094	6.813	0.837	1.924	0.191	19.346	0.578	1.452	0.288	7.318	0.651	5.864	0.354	97.234	0.217	0	0	Inf	0.997
	Normal	0.47	0.103	2.15	0.33	0	0	Inf	0.994	0	0	Inf	0.994	1.304	0.26	6.541	0.747	0	0	Inf	0.996	0	0	Inf	0.996
	abbreviations: PS, psychiatric symptoms; OR, odds ratio; lower, lower limit of 95% Confidence Interval; upper, upper limit of 95% Confidence Interval; IPD, inter-ictal psychiatric disorders; TLE, temporal lobe epilepsy; FLE, frontal lobe epilepsy; OLE, occipital lobe epilepsy; PLE, parietal lobe epilepsy; EEG, electroencephalogram.
	*P<0.1
