# Supplementary material for: Relationships between pre‐, post‐, and inter‐ictal psychiatric symptoms in patients with epilepsy
Source: PCN Rep. 2026 Jun 30;5(3):e70369. doi: 10.1002/pcn5.70369 (PMC13317991; doi:10.1002/pcn5.70369)
Supplement: Supplementary file 2 — Supporting File 2. [file PCN5-5-e70369-s002.xlsx]

## Sheet: Sheet1
Table 2. Univariate logistic regression analyses regarding relationship betweem post-ictal PS and the clinical variance.
Peri-ictal PS		Post-ictal PS				Post-ictal anxiety symptoms				Post-ictal depressive symptoms				Post-ictal irritability symptoms				Post-ictal manic symptoms				Post-ictal psychotic symptoms
Clinical variables		OR	lower	upper	P	OR	lower	upper	P	OR	lower	upper	P	OR	lower	upper	P	OR	lower	upper	P	OR	lower	upper	P
IPD (total)		2.372	1.216	4.628	0.011*	1.355	0.572	3.209	0.49	1.908	0.907	4.01	0.088*	6.514	0.765	55.465	0.086*	1.013	0.062	16.5	0.993	2.502	0.622	10.064	0.196
Subgroup of IPD	Anxiety	0.874	0.278	2.749	0.818	0.841	0.176	4.01	0.828	1.189	0.35	4.031	0.782	0	0	Inf	0.993	0	0	Inf	0.996	0	0	Inf	0.993
	Depression	1.615	0.699	3.731	0.262	0.87	0.272	2.775	0.813	1.6	0.651	3.932	0.306	0	0	Inf	0.994	4.808	0.291	79.358	0.272	0.5	0.061	4.121	0.52
	Irritability	1.935	0.702	5.335	0.202	2.417	0.768	7.603	0.131	0.888	0.272	2.903	0.844	7.071	1.435	34.854	0.016*	8.437	0.503	141.515	0.138	0.882	0.105	7.424	0.908
	Psychosis	2.864	1.189	6.9	0.019*	2.377	0.87	6.494	0.091*	1.472	0.579	3.742	0.416	7.937	1.657	38.021	0.01*	0	0	Inf	0.996	6.15	1.632	23.175	0.007*
Sex		1.87	0.968	3.614	0.062*	2.36	0.97	5.737	0.058*	2.281	1.083	4.805	0.03*	0.86	0.186	3.98	0.847	0	0	Inf	0.996	2.88	0.716	11.588	0.136
Age at onet of epilepsy		0.974	0.951	0.997	0.03*	0.974	0.941	1.008	0.133	0.982	0.957	1.008	0.173	0.911	0.816	1.016	0.094*	0.988	0.894	1.092	0.809	0.98	0.932	1.03	0.43
Past history	Febrile Convulsion	1.23	0.484	3.127	0.664	1.75	0.576	5.316	0.324	1.562	0.58	4.208	0.377	2.674	0.484	14.771	0.259	0	0	Inf	0.997	1.632	0.322	8.269	0.554
	perinatal abnormality	1.512	0.575	3.973	0.402	2.036	0.66	6.278	0.216	1.859	0.675	5.122	0.23	1.185	0.135	10.418	0.878	7.389	0.443	123.353	0.164	0	0	Inf	0.991
	Encephalitis	0.778	0.252	2.4	0.662	0.339	0.043	2.705	0.307	0.708	0.189	2.654	0.609	0	0	Inf	0.993	0	0	Inf	0.996	2.5	0.48	13.031	0.277
	Head trauma	0.214	0.026	1.788	0.155	0.72	0.085	6.125	0.764	0.402	0.048	3.377	0.402	0	0	Inf	0.995	0	0	Inf	0.997	0	0	Inf	0.991
Etiology	Medial temporal sclerosis	1.271	0.447	3.62	0.653	1.206	0.317	4.587	0.783	1.377	0.447	4.246	0.578	3.771	0.669	21.271	0.133	0	0	Inf	0.995	2.304	0.445	11.931	0.32
	Cortical dysplasia	1.614	0.221	11.779	0.637	5.478	0.734	40.874	0.097*	3.027	0.412	22.253	0.277	0	0	Inf	0.994	0	0	Inf	0.997	0	0	Inf	0.994
	cerebrovascular disease	9.49534e+06	0	Inf	0.988	5.292	0.32	87.537	0.245	2.974	0.182	48.709	0.445	0	0	Inf	0.994	0	0	Inf	0.996	0	0	Inf	0.993
Intellectual disability		0.826	0.327	2.089	0.687	0.443	0.097	2.022	0.293	0.784	0.27	2.276	0.655	0	0	Inf	0.994	5.864	0.354	97.234	0.217	1.452	0.288	7.318	0.651
Diagnosis of epilepsy	Focal	1.524	0.586	3.96	0.387	2.257	0.494	10.302	0.293	2.553	0.715	9.117	0.149	1.78907e+07	0	Inf	0.994	0.171	0.01	2.828	0.217	1.636	0.197	13.565	0.648
	Idiopathic generalized	1.069	0.36	3.175	0.904	0.769	0.163	3.641	0.741	0.708	0.189	2.654	0.609	0	0	Inf	0.993	9.786	0.58	165.114	0.114	0	0	Inf	0.992
	Combined generalized &focal	0	0	Inf	0.988	0	0	Inf	0.989	0	0	Inf	0.989	0	0	Inf	0.994	0	0	Inf	0.996	0	0	Inf	0.993
Subcategory of focal epilpsy	TLE	0.823	0.405	1.671	0.589	0.647	0.24	1.739	0.388	0.963	0.439	2.114	0.925	0.87	0.163	4.649	0.87	0	0	Inf	0.995	1.5	0.403	5.582	0.545
	FLE	1.038	0.448	2.404	0.931	1.141	0.388	3.357	0.81	0.969	0.377	2.492	0.947	1.846	0.339	10.043	0.478	4.593	0.278	75.737	0.286	1.125	0.226	5.61	0.886
	OLE	2.083	0.536	8.096	0.289	1.503	0.293	7.698	0.625	0.826	0.164	4.156	0.817	2.875	0.308	26.838	0.354	0	0	Inf	0.997	1.875	0.211	16.68	0.573
	PLE	3.263	0.289	36.807	0.339	2.625	0.229	30.111	0.438	1.474	0.13	16.714	0.754	0	0	Inf	0.995	0	0	Inf	0.997	0	0	Inf	0.992
	Undetermined focus	1.117	0.541	2.308	0.765	1.619	0.653	4.013	0.298	1.72	0.788	3.756	0.173	1.06	0.198	5.685	0.946	0	0	Inf	0.995	0.644	0.131	3.163	0.588
Types of seizures	Focal aware	1.687	0.86	3.309	0.128	1.84	0.74	4.574	0.19	1.828	0.852	3.919	0.121	1.05	0.227	4.863	0.95	0.783	0.048	12.76	0.864	2.909	0.584	14.496	0.193
	Focal impaired awareness	1.167	0.588	2.316	0.66	0.384	0.16	0.919	0.032*	1.672	0.755	3.7	0.205	3.64	0.427	31.054	0.237	0.574	0.035	9.371	0.697	4.966	0.604	40.801	0.136
	Tonic-clonic	1.063	0.505	2.235	0.872	1.145	0.422	3.107	0.79	0.528	0.24	1.159	0.111	0.245	0.052	1.149	0.074*	1.5397e+07	0	Inf	0.995	3.375	0.414	27.519	0.256
Laterality of inter-ictal discharges on EEG	Right	1.639	0.725	3.702	0.235	3.825	1.499	9.76	0.005*	1.41	0.58	3.425	0.448	0.702	0.081	6.071	0.748	0	0	Inf	0.996	1.074	0.216	5.347	0.93
	Left	1.117	0.479	2.608	0.798	0.591	0.163	2.137	0.422	0.805	0.299	2.168	0.668	7.13	1.496	33.992	0.014*	0	0	Inf	0.996	0.5	0.061	4.121	0.52
	Bilateral	1.149	0.574	2.302	0.694	0.624	0.232	1.677	0.35	1.264	0.588	2.718	0.549	0.34	0.04	2.906	0.325	2.146	0.131	35.037	0.592	3.488	0.937	12.989	0.063*
	Generalized	0.513	0.19	1.386	0.188	0.443	0.097	2.022	0.293	0.571	0.182	1.797	0.338	0	0	Inf	0.994	0	0	Inf	0.996	0.611	0.074	5.066	0.648
	Normal	0.71	0.285	1.768	0.463	0.971	0.302	3.118	0.96	0.909	0.335	2.47	0.852	0.847	0.098	7.356	0.88	5.292	0.32	87.53	0.244	0	0	Inf	0.994
	abbreviations: PS, psychiatric symptoms; OR, odds ratio; lower, lower limit of 95% Confidence Interval; upper, upper limit of 95% Confidence Interval; IPD, inter-ictal psychiatric disorders; TLE, temporal lobe epilepsy; FLE, frontal lobe epilepsy; OLE, occipital lobe epilepsy; PLE, parietal lobe epilepsy; EEG, electroencephalogram.
	*P<0.1
